# Supplementary material for: Comparison of intraocular pressure andvault after implantation of implantable collamer lens with and without a central hole
Source: BMC Ophthalmol. 2016 Nov 16;16:203. doi: 10.1186/s12886-016-0375-1 (PMC5112696; doi:10.1186/s12886-016-0375-1)
Supplement: Additional file 1: — The IOP and valuts of each subject's eyes at different time points. (XLSX 18 kb) [file 12886_2016_375_MOESM1_ESM.xlsx]

## Sheet: Sheet1
567.18	568.5	54.307	51.862	1d
565.45	560.23	47.695	50.411	1w
554.09	549.55	47.291	50.009	1m
546.64	542.82	46.73	45.344	6m

## Sheet: Sheet2
19.8	564	17.7	572	3
19	526	21.4	536	3
17.7	590	17.8	588	3
17.8	587	22.4	567	3
16.5	546	22.5	557	3
20	573	22	568	3
18.8	538	19.4	519	3
17.7	590	19.1	589	3
20.8	604	24.5	612	3
18.8	458	20.4	467	3
16.5	456	18.4	471	3
16.2	587	18.9	567	3
15.5	521	18.3	533	3
20	635	22.4	653	3
15.5	678	20.1	667	3
16.4	610	14.6	621	3
16.6	587	22.2	598	3
22	525	19.7	545	3
18.4	545	22.3	525	3
18.4	526	13.5	530	3
15	643	14.4	634	3
22	589	20.3	588	3
15	558	11.3	567	5
17	532	17.5	546	5
15.4	589	14.4	587	5
16.5	586	13.8	570	5
15.4	576	17.7	564	5
19.5	564	17	536	5
18.6	528	14.5	516	5
18.5	587	16.7	598	5
15.6	601	17.8	609	5
15.7	487	14.8	478	5
13.2	468	17.8	436	5
15.6	578	16.7	546	5
17.6	524	17.4	521	5
17.9	641	16.7	622	5
17.3	656	13	645	5
12.6	613	13.8	602	5
15.8	567	17.7	574	5
14.8	523	14.5	532	5
15.3	529	15.5	516	5
14.5	527	13	547	5
14.5	628	13.4	637	5
16.2	578	18.5	576	5
15.4	547	15.3	539	7
14	571	14.1	534	7
15.8	578	17.2	564	7
16.7	568	13.8	580	7
17.4	543	15.4	542	7
15.4	538	16.3	528	7
14.5	498	13.6	487	7
13.6	578	15.8	578	7
15.8	598	17.3	593	7
16.9	468	15.8	476	7
14.5	476	16.8	465	7
11.2	576	17.7	537	7
12.7	511	13.7	515	7
11.7	621	18.4	617	7
13.6	635	13.8	654	7
13.8	601	14.7	595	7
17.8	536	15.3	564	7
14.8	518	15.7	516	7
12.8	499	16.7	480	7
13.5	526	15.6	526	7
14	621	16.4	618	7
16.3	583	16.5	582	7
14.2	540	16.6	535	9
13.9	524	13.6	543	9
17.5	565	15.6	546	9
19.9	564	18.3	565	9
19.7	526	17.4	538	9
17.4	527	17.3	519	9
16.8	479	18.4	478	9
16.7	589	17.3	569	9
16.7	589	16.4	568	9
15.4	478	16.5	476	9
13.7	478	14.7	485	9
15.7	547	13.3	538	9
15.7	503	17.3	499	9
12.4	610	19.5	606	9
13.7	632	18.9	643	9
18.6	591	14.5	587	9
14.8	571	16.7	570	9
14.6	526	14.9	514	9
16.8	489	17.4	479	9
11.5	514	10.4	512	9
11.7	620	13.6	601	9
17.8	564	13.7	571	9
