# Supplementary material for: Comparison of intraocular pressure andvault after implantation of implantable collamer lens with and without a central hole
Source: BMC Ophthalmol. 2016 Nov 16;16:203. doi: 10.1186/s12886-016-0375-1 (PMC5112696; doi:10.1186/s12886-016-0375-1)
Supplement: Additional file 2: — The mean value and standard deviation of IOP of each subject’s eyes at different time points. (XLSX 13 kb) [file 12886_2016_375_MOESM2_ESM.xlsx]

## Sheet: Sheet1
14.241	14.486	1.8283	1.8059	术前	pre
19.582	21.124	3.3865	3.5336	六小时	6h
18.155	19.65	2.037	2.866	一日	1d
16.1	16.664	2.4194	1.9328	三日	3d
16.023	15.614	1.7238	2.0376	一周	1w
18.1	17.995	2.2215	2.271	二周	2w
14.645	15.723	1.776	1.3701	一月	1m
16.05	15.601	2.171	2.1292	三月	3m
15.691	16.014	2.362	2.2117	六月	6m
